# Supplementary material for: Onset of Oviposition Triggers Abrupt Reduction in Migratory Flight Behavior and Flight Muscle in the Female Beet Webworm, Loxostege sticticalis
Source: PLoS One. 2016 Nov 28;11(11):e0166859. doi: 10.1371/journal.pone.0166859 (PMC5125633; doi:10.1371/journal.pone.0166859)
Supplement: S1 Excel — (XLSX) [file pone.0166859.s001.xlsx]

## Sheet: Days
	Flight distance (km)					Flight velocity (km/h)					Flight duration(h)					Flight muscle mass(mg)					TAG(ug/mg)
	Days of oviposition	Age	Virgin	Mated		Days of oviposition	Age	Virgin	Mated		Days of oviposition	Age	Virgin	Mated		Days of oviposition	Age	Virgin	Mated		Days of oviposition	Age	Virgin	Mated
	1	5	60.1453	17.973		1	5	5.01275	1.819		1	5	11.999	9.883		1	5	0.68	0.56		1	5	65.148	79.8856
	1	6	47.2912	13.461		1	6	4.05491	1.856		1	6	11.6624	7.251		1	6	0.74	0.48		1	5	65.148	68.8886
	1	6	48.3833	18.33		1	6	4.03295	1.659		1	6	11.9969	11.051		1	6	0.69	0.46		1	6	42.7126	60.904
	1	6	48.2742	26.918		1	6	4.031	2.829		1	6	11.9755	9.515		1	6	0.6	0.41		1	6	44.8675	72.3151
	1	6	62.6552	43.784		1	6	5.77201	3.82		1	6	10.8547	11.461		1	6	0.57	0.52		1	6	46.6811	78.2619
	1	6	52.7182	25.677		1	6	4.45904	2.131		1	6	11.8225	12.051		1	6	0.61	0.29		1	6	63.9746	64.267
	1	6	42.901	50.974		1	6	3.67143	4.247		1	6	11.6849	12.001		1	6	0.65	0.54		1	6	64.7021	62.1674
	1	6	64.4507	37.379		1	6	5.46358	3.173		1	6	11.796	11.781		1	6	0.62	0.64		1	6	74.4051	44.1208
	1	6	63.3147	49.13		1	6	5.36689	4.545		1	6	11.797	10.81		1	6	0.64	0.64		1	6	77.1644	47.5179
	1	6	40.2494	29.173		1	6	3.35496	2.502		1	6	11.9969	11.661		1	6	0.55	0.63		1	6	85.5654	81.8983
	1	6	47.2912	12.631		1	6	4.05491	1.533		1	6	11.6624	8.242		1	6	0.74	0.51		1	6	94.3837	80.6958
	1	7	30.9993	32.022		1	7	3.25052	2.724		1	7	9.53655	11.757		1	7	0.68	0.27		1	6	95.9905	67.0771
	1	7	54.1547	29.038		1	7	4.52147	2.424		1	7	11.9776	11.978		1	7	0.58	0.74		1	6	96.9859	65.9697
	1	7	50.6685	14.151		1	7	4.27368	1.692		1	7	11.8562	8.363		1	7	0.63	0.5		1	7	46.105	63.8461
	1	7	41.593	8.184		1	7	3.89529	1.728		1	7	10.678	4.738		1	7	0.65	0.47		1	7	64.4458	46.2366
	1	7	46.1315	33.314		1	7	4.37173	2.963		1	7	10.5525	11.242		1	7	0.52	0.59		1	7	73.2887	44.5516
	1	7	18.7521	34.287		1	7	2.75865	2.96		1	7	6.79769	11.585		1	7	0.57	0.75		1	7	60.7934	95.6797
	1	7	46.366	21.87		1	7	3.9779	1.96		1	7	11.6562	11.158		1	7	0.61	0.46		1	8	65.9691	90.9201
	1	7	39.0378	39.642		1	7	3.40271	3.284		1	7	11.4726	12.073		1	7	0.59	0.63		1	8	41.1651	56.5746
	1	7	36.7786	5.363		1	7	3.16768	1.09		1	7	11.6103	4.919		1	7	0.63	0.62		1	9	69.1977	44.1954
	1	7	9.16773	2.04		1	7	0.94428	0.761		1	7	9.70894	2.68		1	7	0.69	0.54		1	9	70.2381	52.9516
	1	7	56.2494	19.71		1	7	4.82724	3.261		1	7	11.6522	6.044		1	7	0.69	0.54		1	10	65.2832	58.6552
	1	8	42.9333	24.703		1	8	3.66088	2.058		1	8	11.7277	12.004		1	8	0.7	0.44		1	10	77.2373	69.1718
	1	8	67.9362	8.423		1	8	5.66277	1.458		1	8	11.9969	5.777		1	8	0.72	0.61		1	11	62.5341	53.007
	1	8	62.2648	10.405		1	8	5.19617	1.739		1	8	11.9827	5.983		1	8	0.69	0.69		3	6	64.7021	50.3006
	1	9	31.1595	35.801		1	9	2.92772	3.361		1	9	10.6429	10.653		1	9	0.7	0.71		3	6	77.1644	71.3388
	1	9	51.2968	36.485		1	9	4.69887	3.258		1	9	10.9165	11.199		1	9	0.67	0.73		3	7	46.105	46.2294
	1	11	44.413	46.64		1	11	4.0998	4.159		1	11	10.8329	11.214		1	11	0.64	0.54		3	7	60.7934	42.3484
	1	11	61.0055	0.012		1	11	5.08616	0.882		1	11	11.9949	0.014		1	11	0.66	0.61		3	7	84.3746	39.8084
	1	11	62.4824	39.188		1	11	5.20929	3.265		1	11	11.9949	12.003		1	11	0.65	0.56		3	8	65.9691	42.8835
	1	14	44.7713	3.321		1	14	4.50899	1.279		1	14	9.92963	2.597		1	14	0.68	0.3		3	8	41.1651	55.0401
	1	15	45.4794	11.08		1	15	3.78995	3.14		1	15	12	3.529		1	15	0.62	0.48		3	8	63.6988	21.4199
	3	7	30.9993	37.015		3	7	3.25052	3.195		3	7	9.53655	11.586		3	7	0.68	0.54		3	8	65.9691	42.4771
	3	7	54.1547	8.382		3	7	4.52147	1.446		3	7	11.9776	5.797		3	7	0.58	0.43		3	8	41.1651	57.3204
	3	7	50.6685	23.791		3	7	4.27368	2.144		3	7	11.8562	11.095		3	7	0.63	0.57		3	8	63.6988	47.7236
	3	7	41.593	20.95		3	7	3.89529	2.895		3	7	10.678	7.236		3	7	0.65	0.53		3	8	63.6988	54.9632
	3	8	42.9333	0.003		3	8	3.66088	0.835		3	8	11.7277	0.004		3	8	0.7	0.66		3	9	83.3708	89.6194
	3	8	67.9362	7.574		3	8	5.66277	1.564		3	8	11.9969	4.47		3	8	0.72	0.4		3	9	95.9615	80.6568
	3	8	62.2648	41.077		3	8	5.19617	3.36		3	8	11.9827	11.284		3	8	0.69	0.54		3	9	59.3844	55.1959
	3	8	21.9009	11.923		3	8	2.62775	2.493		3	8	8.33452	4.415		3	8	0.6	0.64		3	9	63.3105	53.4607
	3	8	31.3345	11.255		3	8	2.71017	1.41		3	8	11.5614	7.985		3	8	0.73	0.6		3	9	65.5343	65.5008
	3	8	54.9655	0.001		3	8	4.72268	0.226		3	8	11.639	0.004		3	8	0.67	0.51		3	10	65.2832	50.4931
	3	8	52.4169	26.872		3	8	4.43887	2.446		3	8	11.8083	10.987		3	8	0.74	0.5		3	11	52.5263	72.9579
	3	8	43.9056	16.199		3	8	3.66924	1.94		3	8	11.9663	8.35		3	8	0.63	0.35		3	11	72.2413	58.2087
	3	9	31.1595	13.933		3	9	2.92772	1.696		3	9	10.6429	7.585		3	9	0.7	0.44		3	13	62.5207	40.3826
	3	9	51.2968	30.46		3	9	4.69887	2.691		3	9	10.9165	10.45		3	9	0.67	0.63		5	10	65.2832	18.245
	3	9	59.6448	25.22		3	9	4.97467	2.14		3	9	11.9897	10.879		3	9	0.68	0.49		5	10	77.2373	32.9773
	3	9	72.8763	29.545		3	9	6.07824	2.501		3	9	11.9897	10.904		3	9	0.66	0.31		5	10	56.4234	11.6136
	3	9	62.7447	22.381		3	9	5.25456	3.444		3	9	11.9405	5.999		3	9	0.57	0.63		5	10	48.1666	53.2664
	3	9	35.2188	78.537		3	9	3.09904	6.706		3	9	11.3645	10.81		3	9	0.55	0.63		5	10	55.8661	53.5822
	3	9	68.1087	40.013		3	9	5.6806	3.088		3	9	11.9897	11.96		3	9	0.72	0.58		5	10	56.1095	39.2786
	3	9	44.5625	27.145		3	9	3.93295	2.41		3	9	11.3307	11.263		3	9	0.74	0.55		5	10	78.2168	73.7596
	3	9	57.6225	1.397		3	9	4.90561	0.369		3	9	11.7458	3.789		3	9	0.69	0.43		5	10	83.0496	29.5208
	3	10	44.413	11.003		3	10	4.0998	1.993		3	10	10.8329	5.521		3	10	0.53	0.38		5	10	107.577	58.693
	3	11	45.6913	28.8		3	11	3.85516	2.228		3	11	11.8523	11.931		3	11	0.69	0.63		5	10	54.8708	59.0923
	3	11	46.8297	24.615		3	11	3.90754	2.649		3	11	11.9846	9.293		3	11	0.59	0.58		5	11	70.0497	69.7471
	3	12	39.8982	24.068		3	12	3.46626	2.667		3	12	11.51	9.024		3	12	0.65	0.52		5	11	52.5263	69.9847
	3	12	29.2154	38.549		3	12	3.8652	3.278		3	12	7.55903	11.758		3	12	0.62	0.44		5	11	44.6503	59.3291
	3	13	40.8726	0		3	13	3.96154	0		3	13	10.317	0		3	13	0.61	0.31		5	12	67.6306	49.3251
	3	15	30.7613	7.982		3	15	2.60643	2.289		3	15	11.8021	3.488		3	15	0.64	0.64		5	13	80.7842	57.2924
	5	9	59.6448	21.812		5	9	4.97467	2.614		5	9	11.9897	8.346		5	9	0.68	0.56		5	13	52.7511	72.0768
	5	10	44.413	0		5	10	4.0998	0		5	10	10.8329	0		5	10	0.53	0.53		5	13	62.5207	49.4509
	5	10	40.4397	26.696		5	10	3.46631	2.332		5	10	11.6667	11.45		5	10	0.68	0.61		5	14	45.7653	45.2004
	5	10	45.6913	14.615		5	10	3.85516	2.128		5	10	11.8523	6.867		5	10	0.74	0.52		5	15	67.1105	79.6728
	5	10	46.8297	33.127		5	10	3.90754	3.126		5	10	11.9846	10.597		5	10	0.58	0.65		7	11	62.5341	28.9214
	5	10	28.1127	33.441		5	10	2.53634	2.828		5	10	11.0842	11.826		5	10	0.63	0.71		7	12	54.9943	71.1279
	5	10	53.9361	18.847		5	10	4.51554	1.68		5	10	11.9446	11.215		5	10	0.62	0.37		7	12	46.7705	39.197
	5	10	44.413	9.543		5	10	4.0998	1.709		5	10	10.8329	5.583		5	10	0.53	0.37		7	12	58.4143	56.9679
	5	11	40.4397	0.006		5	11	3.46631	0.814		5	11	11.6667	0.007		5	11	0.73	0.43		7	12	59.8564	46.8024
	5	11	45.6913	47.625		5	11	3.85516	4.015		5	11	11.8523	11.861		5	11	0.69	0.55		7	12	61.0031	65.4073
	5	11	46.8297	10.811		5	11	3.90754	2.053		5	11	11.9846	5.265		5	11	0.59	0.35		7	12	62.985	49.7943
	5	12	43.2708	39.879		5	12	3.61905	3.319		5	12	11.9562	12.014		5	12	0.57	0.72		7	12	67.6306	58.3217
	5	12	39.0104	22.373		5	12	4.05755	2.196		5	12	9.6148	10.188		5	12	0.71	0.56		7	12	78.6786	67.7233
	5	12	39.6468	39.258		5	12	3.59048	3.425		5	12	11.042	11.461		5	12	0.74	0.59		7	12	79.0869	42.3195
	5	12	1.58851	21.75		5	12	4.02857	2.836		5	12	9.45739	7.668		5	12	0.71	0.66		7	12	80.7314	30.0044
	5	12	30.3027	28.061		5	12	2.6029	2.9		5	12	11.6424	9.676		5	12	0.66	0.44		7	12	82.2625	10.9887
	5	12	39.3946	40.526		5	12	4.40477	5.086		5	12	8.94345	7.968		5	12	0.64	0.48		7	12	88.8819	21.6005
	5	12	51.3846	54.987		5	12	4.43572	5.412		5	12	11.5841	10.161		5	12	0.65	0.78		7	12	94.6339	62.4931
	5	12	39.8982	13.024		5	12	3.46626	2.425		5	12	11.51	5.371		5	12	0.65	0.62		7	12	107.977	48.8778
	5	12	29.2154	3.144		5	12	3.8652	1.511		5	12	7.55903	2.081		5	12	0.62	0.46		7	13	66.2136	46.3909
	5	12	21.8691	30.878		5	12	3.29597	3.718		5	12	6.63539	8.304		5	12	0.74	0.64		7	13	62.5207	25.5222
	5	12	29.88	0.408		5	12	4.42606	0.841		5	12	6.75111	0.485		5	12	0.68	0.31		7	14	68.8072	42.0496
	5	13	40.8726	41.79		5	13	3.96154	3.656		5	13	10.317	11.432		5	13	0.61	0.46		7	15	71.7748	77.0002
	5	13	50.2515	9.126		5	13	4.21252	1.674		5	13	11.9287	5.453		5	13	0.67	0.43		7	19	67.4048	68.57
	5	13	37.0073	30.113		5	13	3.77634	3.865		5	13	9.80021	7.79		5	13	0.64	0.64
	5	13	52.1139	37.24		5	13	4.37693	3.635		5	13	11.9062	10.244		5	13	0.77	0.64
	5	14	27.5711	45.193		5	14	3.74759	3.867		5	14	7.35679	11.688		5	14	0.67	0.58
	5	14	27.5711	3.324		5	14	3.74759	1.345		5	14	7.35679	2.472		5	14	0.67	0.5
	5	15	52.6589	40.032		5	15	4.38824	3.557		5	15	12	11.254		5	15	0.68	0.74
	5	15	21.3818	1.731		5	15	2.48617	1.708		5	15	8.60029	1.014		5	15	0.51	0.43
	7	10	44.413	7.782		7	10	4.0998	2.018		7	10	10.8329	3.856		7	10	0.53	0.35
	7	11	44.413	36.749		7	11	4.0998	3.066		7	11	10.8329	11.988		7	11	0.64	0.5
	7	11	61.0055	2.946		7	11	5.08616	1.644		7	11	11.9949	1.792		7	11	0.66	0.59
	7	11	62.4824	0.693		7	11	5.20929	0.885		7	11	11.9949	0.783		7	11	0.65	0.27
	7	11	40.4397	25.432		7	11	3.46631	2.869		7	11	11.6667	8.865		7	11	0.73	0.62
	7	11	45.6913	0.813		7	11	3.85516	0.836		7	11	11.8523	0.972		7	11	0.69	0.25
	7	11	46.8297	0.098		7	11	3.90754	0.86		7	11	11.9846	0.114		7	11	0.59	0.36
	7	12	43.2708	16.749		7	12	3.61905	1.924		7	12	11.9562	8.706		7	12	0.57	0.4
	7	12	39.0104	40.7		7	12	4.05755	3.821		7	12	9.6148	10.653		7	12	0.71	0.59
	7	12	39.6468	12.363		7	12	3.59048	1.58		7	12	11.042	7.824		7	12	0.74	0.48
	7	12	38.0983	20.433		7	12	4.02857	2.096		7	12	9.45739	9.747		7	12	0.63	0.44
	7	12	30.3027	6.597		7	12	2.6029	2.771		7	12	11.6424	2.381		7	12	0.66	0.47
	7	12	39.3946	19.753		7	12	4.40477	2.774		7	12	8.94345	7.119		7	12	0.64	0.57
	7	12	51.3846	0		7	12	4.43572	0		7	12	11.5841	0		7	12	0.65	0.45
	7	12	39.8982	26.595		7	12	3.46626	2.751		7	12	11.51	9.668		7	12	0.65	0.49
	7	13	50.2515	20.433		7	13	4.21252	2.096		7	13	11.9287	9.747		7	13	0.67	0.33
	7	13	37.0073	21.478		7	13	3.77634	2.377		7	13	9.80021	9.038		7	13	0.64	0.36
	7	13	52.1139	5.804		7	13	4.37693	2.477		7	13	11.9062	2.343		7	13	0.77	0.56
	7	13	29.1683	19.753		7	13	2.50739	2.774		7	13	11.6334	7.119		7	13	0.59	0.52
	7	13	65.3826	19.33		7	13	5.44839	2.603		7	13	12	7.425		7	13	0.6	0.57
	7	13	24.8438	21.721		7	13	2.54154	1.857		7	13	9.77518	11.697		7	13	0.65	0.5
	7	13	29.8567	11.203		7	13	2.78988	1.54		7	13	10.7024	7.275		7	13	0.54	0.4
	7	14	44.7713	17.699		7	14	4.50899	2.236		7	14	9.92963	7.917		7	14	0.68	0.43
	7	14	27.5711	39.483		7	14	3.74759	3.656		7	14	7.35679	10.799		7	14	0.67	0.47
	7	14	8.84758	20.715		7	14	1.85735	2.903		7	14	4.7631	7.136		7	14	0.67	0.58
	7	14	33.2574	52.446		7	14	3.72773	4.38		7	14	8.92155	11.975		7	14	0.66	0.64
	7	15	45.4794	0.671		7	15	3.78995	1.071		7	15	12	0.626		7	15	0.62	0.38
	7	15	46.8318	35.811		7	15	3.90702	2.988		7	15	11.9866	11.986		7	15	0.72	0.58
	7	15	52.6589	5.318		7	15	4.38824	1.22		7	15	12	4.357		7	15	0.68	0.37
	7	15	21.3818	30.058		7	15	2.48617	3.169		7	15	8.60029	9.486		7	15	0.51	0.53
	7	16	13.2436	17.149		7	16	2.81802	3.015		7	16	4.6996	5.688		7	16	0.62	0.57
	7	16	64.8817	41.025		7	16	5.40681	3.589		7	16	12	11.432		7	16	0.64	0.53
	7	17	25.4897	23.022		7	17	2.86028	3.093		7	17	8.91161	7.443		7	17	0.59	0.47
	7	17	46.295	32.998		7	17	3.87089	3.097		7	17	11.9598	10.656		7	17	0.65	0.67
	77					77					77
	77					77					77
	77					77					77
	77					77					77

## Sheet: Eggs
	Flight distance (km)							Flight velocity (km/h)							Flight duration (h)							Flight muscle mass(mg)							TAG(ug/mg)
	Egg Cat.	Age	Egg of virgin	Egg of mated	Virgin	Mated		Egg Cat.	Age	Egg of virgin	Egg of mated	Virgin	Mated		Egg Cat.	Age	Egg of virgin	Egg of mated	Virgin	Mated		Egg Cat.	Age	Egg of virgin	Egg of mated	Virgin	Mated		Egg Cat.	Age	Egg of virgin	Egg of mated	Virgin	Mated
	1	6	0	16	42.901	13.461		1	6	0	16	3.67143	1.85636		1	6	0	16	11.6849	7.251		1	6	0	16	0.65	0.48		1	5	0	15	65.148	68.8886
	1	6	0	37	47.2912	25.677		1	6	0	37	4.05491	2.13063		1	6	0	37	11.6624	12.051		1	6	0	37	0.74	0.29		1	5	0	36	65.148	79.8856
	1	6	0	41	48.0044	50.974		1	6	0	41	4.03712	4.24738		1	6	0	41	11.8909	12.001		1	6	0	41	0.59	0.54		1	6	0	2	63.9746	64.267
	1	6	0	47	48.2742	43.784		1	6	0	47	4.031	3.82024		1	6	0	47	11.9755	11.461		1	6	0	47	0.6	0.52		1	6	0	25	64.7021	47.5179
	1	7	0	15	30.9993	39.642		1	7	0	15	3.25052	3.28353		1	7	0	15	9.53655	12.073		1	7	0	15	0.68	0.63		1	6	0	41	74.4051	81.8983
	1	7	0	19	31.6497	19.71		1	7	0	19	2.79945	3.26106		1	7	0	19	11.3053	6.044		1	7	0	19	0.58	0.54		1	6	0	41	77.1644	80.6958
	1	7	0	21	36.7786	37.015		1	7	0	21	3.16768	3.19477		1	7	0	21	11.6103	11.586		1	7	0	21	0.63	0.54		1	7	0	34	60.7934	63.8461
	1	7	0	25	39.0378	34.287		1	7	0	25	3.40271	2.95967		1	7	0	25	11.4726	11.585		1	7	0	25	0.59	0.75		1	7	0	48	64.4458	95.6797
	1	7	0	31	43.9507	8.184		1	7	0	31	3.67352	1.72751		1	7	0	31	11.9643	4.738		1	7	0	31	0.61	0.47		1	8	0	43	63.6988	56.5746
	1	8	0	2	43.9056	26.872		1	8	0	2	3.66924	2.44591		1	8	0	2	11.9663	10.987		1	8	0	2	0.63	0.55		1	9	0	17	69.1977	44.1954
	1	8	0	10	52.4169	11.255		1	8	0	10	4.43887	1.40957		1	8	0	10	11.8083	7.985		1	8	0	10	0.74	0.6		1	10	0	3	65.2832	69.1718
	1	8	0	39	54.7542	24.703		1	8	0	39	4.56507	2.05787		1	8	0	39	11.9939	12.004		1	8	0	39	0.56	0.44		1	11	0	6	70.0497	58.2087
	1	8	0	42	54.9655	10.405		1	8	0	42	4.72268	1.73905		1	8	0	42	11.639	5.983		1	8	0	42	0.67	0.69		1	11	0	41	52.5263	72.9579
	1	9	0	4	31.1595	30.46		1	9	0	4	2.92772	2.69061		1	9	0	4	10.6429	10.4502		1	9	0	4	0.7	0.63		1	11	0	45	62.5341	69.9847
	1	9	0	47	68.1087	40.013		1	9	0	47	5.6806	3.08813		1	9	0	47	11.9897	11.9603		1	9	0	47	0.72	0.58		1	12	0	40	67.6306	65.4073
	1	11	0	5	28.1127	39.188		1	11	0	5	2.53634	3.26492		1	11	0	5	11.0842	12.003		1	11	0	5	0.66	0.54		1	12	0	40	80.7314	62.4931
	1	11	0	18	53.9361	46.64		1	11	0	18	4.51554	4.15916		1	11	0	18	11.9446	11.214		1	11	0	18	0.67	0.54		1	13	0	3	66.2136	49.4509
	1	11	0	37	61.0055	28.8		1	11	0	37	5.08616	2.22824		1	11	0	37	11.9949	11.9308		1	11	0	37	0.66	0.63		1	15	0	50	71.7748	79.6728
	1	12	0	2	29.2154	24.068		1	12	0	2	3.8652	2.66724		1	12	0	2	7.55903	9.024		1	12	0	2	0.62	0.56		2	6	0	53	46.6811	72.3151
	1	12	0	10	29.88	30.878		1	12	0	10	4.42606	3.71835		1	12	0	10	6.75111	8.304		1	12	0	10	0.68	0.64		2	6	0	66	63.9746	78.2619
	1	12	0	28	30.3027	39.258		1	12	0	28	2.6029	3.42531		1	12	0	28	11.6424	11.461		1	12	0	28	0.66	0.59		2	6	0	76	64.7021	62.1674
	1	12	0	30	38.0983	40.526		1	12	0	30	4.02857	5.08603		1	12	0	30	9.45739	7.968		1	12	0	30	0.63	0.48		2	6	0	95	74.4051	44.1208
	1	12	0	31	39.0104	13.024		1	12	0	31	4.05755	2.42497		1	12	0	31	9.6148	5.371		1	12	0	31	0.71	0.62		2	6	0	96	77.1644	50.3006
	1	12	0	32	39.3946	38.549		1	12	0	32	4.40477	3.2784		1	12	0	32	8.94345	11.758		1	12	0	32	0.64	0.44		2	6	0	126	85.5654	71.3388
	1	12	0	44	39.6468	54.987		1	12	0	44	3.59048	5.41155		1	12	0	44	11.042	10.161		1	12	0	44	0.74	0.78		2	7	0	58	46.105	46.2366
	1	12	0	50	39.8982	6.597		1	12	0	50	3.46626	2.77113		1	12	0	50	11.51	2.381		1	12	0	50	0.65	0.47		2	7	0	73	60.7934	44.5516
	1	13	0	44	43.4998	30.113		1	13	0	44	4.15584	3.86545		1	13	0	44	10.4672	7.79		1	13	0	44	0.67	0.64		2	7	0	106	84.3746	42.3484
	1	14	0	6	44.7713	3.321		1	14	0	6	4.50899	1.2785		1	14	0	6	9.92963	2.597		1	14	0	6	0.68	0.3		2	8	0	59	65.9691	90.9201
	1	14	0	41	12.1182	45.193		1	14	0	41	2.19594	3.86681		1	14	0	41	5.51836	11.688		1	14	0	41	0.72	0.58		2	8	0	64	41.1651	42.8835
	1	15	0	20	30.7613	11.08		1	15	0	20	2.60643	3.1395		1	15	0	20	11.8021	3.529		1	15	0	20	0.64	0.48		2	8	0	95	63.6988	54.9632
	1	16	0	24	55.889	41.025		1	16	0	24	4.67912	3.58863		1	16	0	24	11.9443	11.432		1	16	0	24	0.65	0.53		2	8	0	130	63.6988	47.7236
	2	5	0	62	54.4721	17.973		2	5	0	62	4.55347	1.81855		2	5	0	62	11.9633	9.883		2	5	0	62	0.62	0.56		2	9	0	58	83.3708	89.6194
	2	6	0	52	28.0104	37.379		2	6	0	52	2.34865	3.1729		2	6	0	52	11.9266	11.781		2	6	0	52	0.49	0.64		2	9	0	73	59.3844	52.9516
	2	6	0	55	40.2494	18.33		2	6	0	55	3.35496	1.65865		2	6	0	55	11.9969	11.051		2	6	0	55	0.55	0.46		2	10	0	92	65.2832	50.4931
	2	6	0	68	48.3833	26.918		2	6	0	68	4.03295	2.82889		2	6	0	68	11.9969	9.515		2	6	0	68	0.69	0.41		2	10	0	92	77.2373	11.6136
	2	6	0	105	52.7182	12.631		2	6	0	105	4.45904	1.53256		2	6	0	105	11.8225	8.242		2	6	0	105	0.61	0.51		2	10	0	112	56.4234	58.6552
	2	6	0	125	64.4507	49.13		2	6	0	125	5.46358	4.54475		2	6	0	125	11.796	10.81		2	6	0	125	0.62	0.64		2	11	0	120	70.0497	53.007
	2	7	0	53	18.7521	32.022		2	7	0	53	2.75865	2.7237		2	7	0	53	6.79769	11.757		2	7	0	53	0.57	0.27		2	11	0	129	52.5263	69.7471
	2	7	0	79	24.5667	2.04		2	7	0	79	2.09965	0.76133		2	7	0	79	11.7001	2.68		2	7	0	79	0.55	0.54		2	13	0	135	66.2136	72.0768
	2	7	0	89	28.9422	5.363		2	7	0	89	2.83912	1.09031		2	7	0	89	10.1945	4.919		2	7	0	89	0.65	0.62		2	14	0	104	45.7653	45.2004
	2	7	0	95	43.9507	29.038		2	7	0	95	3.67352	2.42433		2	7	0	95	11.9643	11.978		2	7	0	95	0.61	0.74		2	15	0	93	67.1105	77.0002
	2	7	0	110	50.6685	14.151		2	7	0	110	4.27368	1.69216		2	7	0	110	11.8562	8.363		2	7	0	110	0.63	0.5		2	19	0	69	67.4048	68.57
	2	7	0	120	54.1547	21.87		2	7	0	120	4.52147	1.9601		2	7	0	120	11.9776	11.158		2	7	0	120	0.58	0.46		3	6	0	161	63.9746	67.0771
	2	8	0	113	43.9056	16.199		2	8	0	113	3.66924	1.94002		2	8	0	113	11.9663	8.35		2	8	0	113	0.63	0.35		3	6	0	178	74.4051	60.904
	2	8	0	120	52.4169	41.077		2	8	0	120	4.43887	3.36046		2	8	0	120	11.8083	11.2837		2	8	0	120	0.74	0.54		3	6	0	238	77.1644	65.9697
	2	8	0	138	54.7542	7.574		2	8	0	138	4.56507	1.56382		2	8	0	138	11.9939	4.47046		2	8	0	138	0.56	0.4		3	7	0	215	60.7934	39.8084
	2	8	0	150	54.9655	8.423		2	8	0	150	4.72268	1.45817		2	8	0	150	11.639	5.777		2	8	0	150	0.67	0.61		3	7	0	239	64.4458	46.2294
	2	9	0	57	31.1595	1.397		2	9	0	57	2.92772	0.36868		2	9	0	57	10.6429	3.789		2	9	0	57	0.7	0.43		3	8	0	153	65.9691	55.0401
	2	9	0	66	35.2188	27.145		2	9	0	66	3.09904	2.41		2	9	0	66	11.3645	11.263		2	9	0	66	0.55	0.55		3	8	0	174	41.1651	42.4771
	2	9	0	90	57.6225	35.801		2	9	0	90	4.90561	3.36069		2	9	0	90	11.7458	10.653		2	9	0	90	0.69	0.71		3	8	0	197	63.6988	21.4199
	2	9	0	91	72.8763	78.537		2	9	0	91	6.07824	6.70617		2	9	0	91	11.9897	10.8102		2	9	0	91	0.66	0.63		3	9	0	160	83.3708	53.4607
	2	9	0	124	51.2968	29.545		2	9	0	124	4.69887	2.50118		2	9	0	124	10.9165	10.9043		2	9	0	124	0.67	0.31		3	9	0	221	59.3844	80.6568
	2	10	0	67	45.6913	33.127		2	10	0	67	3.85516	3.12604		2	10	0	67	11.8523	10.597		2	10	0	67	0.74	0.65		3	10	0	186	61.2726	53.2664
	2	10	0	111	46.8297	14.615		2	10	0	111	3.90754	2.12842		2	10	0	111	11.9846	6.867		2	10	0	111	0.58	0.52		3	10	0	205	61.5382	58.693
	2	11	0	77	39.8848	47.625		2	11	0	77	3.35919	4.0152		2	11	0	77	11.8739	11.861		2	11	0	77	0.69	0.55		3	10	0	222	78.2168	18.245
	2	11	0	106	45.6913	0.693		2	11	0	106	3.85516	0.88508		2	11	0	106	11.8523	0.783		2	11	0	106	0.69	0.27		3	12	0	224	54.9943	56.9679
	2	11	0	148	56.5523	36.749		2	11	0	148	4.716	3.06564		2	11	0	148	11.9918	11.988		2	11	0	148	0.6	0.5		3	12	0	224	78.6786	10.9887
	2	12	0	84	30.3027	40.7		2	12	0	84	2.6029	3.8206		2	12	0	84	11.6424	10.653		2	12	0	84	0.66	0.59		3	12	0	249	88.8819	46.8024
	2	12	0	88	39.8982	39.879		2	12	0	88	3.46626	3.31938		2	12	0	88	11.51	12.014		2	12	0	88	0.65	0.72		3	13	0	167	70.8274	40.3826
	2	13	0	67	24.8438	5.804		2	13	0	67	2.54154	2.47696		2	13	0	67	9.77518	2.343		2	13	0	67	0.65	0.56		3	13	0	245	62.5207	57.2924
	2	13	0	75	29.1683	9.126		2	13	0	75	2.50739	1.67366		2	13	0	75	11.6334	5.453		2	13	0	75	0.59	0.43		4	8	0	255	63.6988	57.3204
	2	13	0	96	43.4998	37.24		2	13	0	96	4.15584	3.63515		2	13	0	96	10.4672	10.244		2	13	0	96	0.67	0.64		4	9	0	255	69.1977	65.5008
	2	13	0	108	52.1139	21.721		2	13	0	108	4.37693	1.85691		2	13	0	108	11.9062	11.697		2	13	0	108	0.77	0.5		4	9	0	360	70.2381	55.1959
	2	13	0	142	65.3826	11.203		2	13	0	142	5.44839	1.53996		2	13	0	142	12	7.275		2	13	0	142	0.6	0.4		4	10	0	271	55.8661	32.9773
	2	14	0	52	27.5711	3.324		2	14	0	52	3.74759	1.34467		2	14	0	52	7.35679	2.472		2	14	0	52	0.67	0.5		4	10	0	272	56.1095	53.5822
	2	15	0	140	45.4794	30.058		2	15	0	140	3.78995	3.16866		2	15	0	140	12	9.486		2	15	0	140	0.62	0.53		4	10	0	274	65.2832	59.0923
	2	17	0	58	46.295	7.982		2	19	0	58	3.87089	2.28862		2	19	0	58	11.9598	3.488		2	17	0	58	0.65	0.64		4	10	0	289	61.5382	39.2786
	2	17	0	75	25.4897	32.998		2	19	0	75	2.86028	3.09681		2	19	0	75	8.91161	10.656		2	17	0	75	0.59	0.67		4	10	0	335	78.2168	73.7596
	3	7	0	195	31.6497	23.791		3	7	0	195	2.79945	2.14426		3	7	0	195	11.3053	11.095		3	7	0	195	0.58	0.57		4	10	0	385	83.0496	29.5208
	3	7	0	224	41.593	8.382		3	7	0	224	3.89529	1.44585		3	7	0	224	10.678	5.797		3	7	0	224	0.65	0.43		4	11	0	293	44.6503	59.3291
	3	8	0	196	42.9333	0.001		3	8	0	196	3.66088	0.22608		3	8	0	196	11.7277	0.004		3	8	0	196	0.7	0.5		4	11	0	437	72.2413	28.9214
	3	8	0	202	60.0105	11.923		3	8	0	202	5.57567	2.49264		3	8	0	202	10.7629	4.41508		3	8	0	202	0.64	0.64		4	12	0	260	58.4143	39.197
	3	9	0	156	35.2188	25.22		3	9	0	156	3.09904	2.13981		3	9	0	156	11.3645	10.8794		3	9	0	156	0.55	0.49		4	12	0	264	59.8564	58.3217
	3	9	0	158	44.5625	22.381		3	9	0	158	3.93295	3.44397		3	9	0	158	11.3307	5.99908		3	9	0	158	0.74	0.63		4	12	0	313	62.985	71.1279
	3	9	0	174	68.1087	13.933		3	9	0	174	5.6806	1.69576		3	9	0	174	11.9897	7.58492		3	9	0	174	0.72	0.44		4	12	0	328	67.6306	49.3251
	3	10	0	192	40.4397	0		3	10	0	192	3.46631	0		3	10	0	192	11.6667	0		3	10	0	192	0.68	0.53		4	12	0	342	78.6786	49.7943
	3	10	0	200	44.413	11.003		3	10	0	200	4.0998	1.99292		3	10	0	200	10.8329	5.521		3	10	0	200	0.53	0.38		4	12	0	380	79.0869	42.3195
	3	10	0	206	45.6913	33.441		3	10	0	206	3.85516	2.82766		3	10	0	206	11.8523	11.826		3	10	0	206	0.74	0.71		4	12	0	415	82.2625	30.0044
	3	10	0	218	46.8297	7.782		3	10	0	218	3.90754	2.01835		3	10	0	218	11.9846	3.856		3	10	0	218	0.58	0.35		4	12	0	425	88.8819	21.6005
	3	10	0	248	53.9361	18.847		3	10	0	248	4.51554	1.68044		3	10	0	248	11.9446	11.215		3	10	0	248	0.62	0.37		4	12	0	546	89.6015	67.7233
	3	11	0	155	28.1127	0.098		3	11	0	155	2.53634	0.86021		3	11	0	155	11.0842	0.114		3	11	0	155	0.66	0.36		4	13	0	425	80.7842	46.3909
	3	11	0	212	53.9361	25.432		3	11	0	212	4.51554	2.86873		3	11	0	212	11.9446	8.865		3	11	0	212	0.67	0.62		4	13	0	554	52.7511	48.8778
	3	11	0	215	61.0055	24.615		3	11	0	215	5.08616	2.6488		3	11	0	215	11.9949	9.293		3	11	0	215	0.66	0.58		4	14	0	298	45.7653	42.0496
	3	12	0	156	29.88	22.373		3	12	0	156	4.42606	2.19617		3	12	0	156	6.75111	10.188		3	12	0	156	0.68	0.56		4	14	0	336	68.8072	25.5222
	3	12	0	184	30.3027	28.061		3	12	0	184	2.6029	2.89997		3	12	0	184	11.6424	9.676		3	12	0	184	0.66	0.44
	3	12	0	186	38.0983	16.749		3	12	0	186	4.02857	1.92392		3	12	0	186	9.45739	8.706		3	12	0	186	0.63	0.4
	3	12	0	229	39.0104	21.75		3	12	0	229	4.05755	2.83642		3	12	0	229	9.6148	7.668		3	12	0	229	0.71	0.66
	3	12	0	231	39.3946	0.408		3	12	0	231	4.40477	0.84148		3	12	0	231	8.94345	0.485		3	12	0	231	0.64	0.31
	3	13	0	159	24.8438	19.33		3	13	0	159	2.54154	2.60335		3	13	0	159	9.77518	7.425		3	13	0	159	0.65	0.57
	3	13	0	197	43.4998	19.753		3	13	0	197	4.15584	2.77449		3	13	0	197	10.4672	7.119		3	13	0	197	0.67	0.52
	3	13	0	199	59.4531	0		3	13	0	199	4.97446	0		3	13	0	199	11.9512	0		3	13	0	199	0.6	0.31
	3	14	0	166	12.1182	20.715		3	14	0	166	2.19594	2.90278		3	14	0	166	5.51836	7.136		3	14	0	166	0.72	0.58
	3	14	0	186	44.7713	52.446		3	14	0	186	4.50899	4.37961		3	14	0	186	9.92963	11.975		3	14	0	186	0.68	0.64
	3	16	0	203	47.7687	17.149		3	16	0	203	4.4738	3.01523		3	16	0	203	10.6774	5.688		3	16	0	203	0.56	0.57
	3	17	0	174	25.6606	23.022		3	18	0	174	4.15713	3.09315		3	18	0	174	6.17267	7.443		3	17	0	174	0.65	0.47
	4	8	0	296	52.4169	0.003		4	8	0	296	4.43887	0.834757		4	8	0	296	11.8083	0.00369231		4	8	0	296	0.74	0.66
	4	9	0	251	51.2968	21.812		4	9	0	251	4.69887	2.61352		4	9	0	251	10.9165	8.346		4	9	0	251	0.67	0.56
	4	10	0	253	45.6913	26.696		4	10	0	253	3.85516	2.33155		4	10	0	253	11.8523	11.45		4	10	0	253	0.74	0.61
	4	10	0	295	46.8297	9.543		4	10	0	295	3.90754	1.70927		4	10	0	295	11.9846	5.583		4	10	0	295	0.58	0.37
	4	11	0	268	28.1127	2.946		4	11	0	268	2.53634	1.64407		4	11	0	268	11.0842	1.792		4	11	0	268	0.66	0.59
	4	11	0	308	39.8848	0.006		4	11	0	308	3.35919	0.81389		4	11	0	308	11.8739	0.007		4	11	0	308	0.69	0.43
	4	11	0	316	61.0055	10.811		4	11	0	316	5.08616	2.05333		4	11	0	316	11.9949	5.265		4	11	0	316	0.66	0.35
	4	11	0	348	62.4824	0.813		4	11	0	348	5.20929	0.83617		4	11	0	348	11.9949	0.972		4	11	0	348	0.65	0.25
	4	12	0	261	8.20653	0		4	12	0	261	3.25593	0		4	12	0	261	2.52072	0		4	12	0	261	0.79	0.45
	4	12	0	263	12.6664	20.433		4	12	0	263	2.17368	2.09628		4	12	0	263	5.82747	9.747		4	12	0	263	0.56	0.44
	4	12	0	271	67.2886	3.144		4	12	0	271	5.72067	1.51133		4	12	0	271	11.7623	2.081		4	12	0	271	0.63	0.46
	4	12	0	331	51.3846	26.595		4	12	0	331	4.43572	2.75086		4	12	0	331	11.5841	9.668		4	12	0	331	0.65	0.49
	4	13	0	317	43.4998	21.478		4	13	0	317	4.15584	2.3765		4	13	0	317	10.4672	9.038		4	13	0	317	0.67	0.36
	4	14	0	283	27.5711	17.699		4	14	0	283	3.74759	2.23569		4	14	0	283	7.35679	7.917		4	14	0	283	0.67	0.43
	4	15	0	301	30.7613	0.671		4	15	0	301	2.60643	1.07075		4	15	0	301	11.8021	0.626		4	15	0	301	0.64	0.38
	4	15	0	309	57.5095	1.731		4	15	0	309	4.79246	1.70768		4	15	0	309	12	1.014		4	15	0	309	0.67	0.43
